# Supplementary material for: Optimizing Differentiated HIV Treatment Models in Urban Zimbabwe: Assessing Patient Preferences Using a Discrete Choice Experiment
Source: AIDS Behav. 2020 Aug 18;25(2):397–413. doi: 10.1007/s10461-020-02994-z (PMC7846512; doi:10.1007/s10461-020-02994-z)
Supplement: Supplementary file 1 — Supplementary file1 (XLSX 39 kb) [file 10461_2020_2994_MOESM1_ESM.xlsx]

## Sheet: Models
Model 1																																				Model 4								Model 5
Mixed effects logit (allowing random effects for all parameters; 1000 Halton draws)												Fixed effects logit												Random effects logit												Men age 18-29 interaction								Women age 18-29 interaction
												See reference [9].
Iteration 0: log likelihood = -2268.4745 (not concave)																								Fitting comparison model:		Fitting full model:
Iteration 1: log likelihood = -2260.755 (not concave)
Iteration 2: log likelihood = -2247.5382 (not concave)																								Iteration 0: log likelihood = -5545.1774		tau = 0.0 log likelihood = -5399.9495										Iteration 0: log likelihood = -2495.9214								Iteration 0: log likelihood = -2491.075
Iteration 3: log likelihood = -2241.6202 (not concave)																								Iteration 1: log likelihood = -4786.2237		tau = 0.1 log likelihood = -5452.4899										Iteration 1: log likelihood = -2387.8674								Iteration 1: log likelihood = -2391.4517
Iteration 4: log likelihood = -2209.4837 (not concave)																								Iteration 2: log likelihood = -4783.6684												Iteration 2: log likelihood = -2265.0253								Iteration 2: log likelihood = -2263.4637
Iteration 5: log likelihood = -2197.5568 (not concave)																								Iteration 3: log likelihood = -4783.6661		Iteration 0: log likelihood = -4870.0383										Iteration 3: log likelihood = -2264.4523								Iteration 3: log likelihood = -2262.9823
Iteration 6: log likelihood = -2197.0061 (not concave)																								Iteration 4: log likelihood = -4783.6661		Iteration 1: log likelihood = -4783.6788										Iteration 4: log likelihood = -2264.452								Iteration 4: log likelihood = -2262.9821
Iteration 7: log likelihood = -2194.8184																										Iteration 2: log likelihood = -4783.6686										Iteration 5: log likelihood = -2264.452
Iteration 8: log likelihood = -2154.1381 (not concave)												Iteration 0: log likelihood = -2502.7664														Iteration 3: log likelihood = -4783.6665																		Conditional fixed-effects logistic regression Number of obs = 8,000
Iteration 9: log likelihood = -2153.7822 (not concave)												Iteration 1: log likelihood = -2388.0596														Iteration 4: log likelihood = -4783.6664										Conditional fixed-effects logistic regression Number of obs = 8,000								Group variable: identifier Number of groups = 4,000
Iteration 10: log likelihood = -2153.5052 (not concave)												Iteration 2: log likelihood = -2274.6467														Iteration 5: log likelihood = -4783.6664										Group variable: identifier Number of groups = 4,000
Iteration 11: log likelihood = -2150.2509 (not concave)												Iteration 3: log likelihood = -2274.1964														Iteration 6: log likelihood = -4783.6663																		Obs per group:
Iteration 12: log likelihood = -2144.1095												Iteration 4: log likelihood = -2274.1963												Random-effects logistic regression Number of obs = 8,000												Obs per group:								min = 2
Iteration 13: log likelihood = -2137.7373 (not concave)																								Group variable: identifier Number of groups = 4,000												min = 2								avg = 2.0
Iteration 14: log likelihood = -2136.926												Conditional fixed-effects logistic regression Number of obs = 8,000																								avg = 2.0								max = 2
Iteration 15: log likelihood = -2136.2843												Group variable: identifier Number of groups = 4,000												Random effects u_i ~ Gaussian Obs per group:												max = 2
Iteration 16: log likelihood = -2136.0048																								min = 2																				LR chi2(34) = 1019.21
Iteration 17: log likelihood = -2136.0023												Obs per group:												avg = 2.0												LR chi2(34) = 1016.27								Log likelihood = -2262.9821 Prob > chi2 = 0.0000
Iteration 18: log likelihood = -2136.0023												min = 2												max = 2												Log likelihood = -2264.452 Prob > chi2 = 0.0000
												avg = 2.0
Mixed logit model Number of obs = 8,000												max = 2												Integration method: mvaghermite Integration pts. = 12
LR chi2(17) = 276.39																																				Attribute level (reference category)	Odds Ratio	Std. Err.	z	P>|z|	[95% Conf.	Interval]		Attribute level (reference category)	Odds Ratio	Std. Err.	z	P>|z|	[95% Conf.
Log likelihood = -2136.0023 Prob > chi2 = 0.0000												LR chi2(17) = 996.78												Wald chi2(17) = 1203.27													Men 30 years and older, and all women (reference)								Women age 30 and older, and all men (reference)
												Log likelihood = -2274.1963 Prob > chi2 = 0.0000												Log likelihood = -4783.6663 Prob > chi2 = 0.0000												Every 6 months (vs every three months)	1.0657	0.0447515	1.52	0.13	0.981503	1.15712		Every 6 months (vs every three months)	1.14253	0.0480097	3.17	0.002	1.0522
	Odds ratios				Beta Coefficients								Odds ratios				Beta Coefficients								Odds ratios				Beta Coefficients							Group (vs individual)	0.72214	0.0304095	-7.73	0	0.664932	0.78427		Group (vs individual)	0.785511	0.0329614	-5.75	0	0.723493
Attribute level (reference category)	Odds ratio	Std. Err.	[95% Conf.	Interval]	Coef.	Std. Err.	[95% Conf.	Interval]	z*	P>|z|*		Attribute level (reference category)	Odds Ratio	Std. Err.	[95% Conf.	Interval]	Coef.	Std. Err.	[95% Conf.	Interval]	z*	P>|z|*		Attribute level (reference category)	Odds Ratio	Std. Err.	[95% Conf.	Interval]	Coef.	Std. Err.	[95% Conf.	Interval]	z	P>|z|		Far from home (vs clinic close to home)	0.880561	0.0640154	-1.75	0.08	0.763622	1.01541		Far from home (vs clinic close to home)	0.951574	0.0699874	-0.67	0.5	0.82383
Mean																																				Home based (vs clinic close to home)	0.73167	0.0624636	-3.66	0	0.618938	0.864935		Home based (vs clinic close to home)	0.775509	0.0666018	-2.96	0.003	0.655367
Every 6 months (vs every three months)	1.20741	0.114907	1.00195	1.455	0.188478	0.0951681	0.0019523	0.375005	1.98	0.048		Every 6 months (vs every three months)	1.09238	0.0397845	1.01712	1.17321	0.0883604	0.03642	0.0169786	0.159742	2.43	0.015		Every 6 months (vs every three months)	1.38583	0.0673053	1.26	1.52423	0.326298	0.0485668	0.231109	0.421488	6.72	0		Community based (vs clinic close to home)	0.81108	0.0599594	-2.83	0.005	0.701679	0.937538		Community based (vs clinic close to home)	0.811577	0.0597232	-2.84	0.005	0.702572
Group (vs individual)	0.602655	0.0494768	0.513082	0.707865	-0.50641	0.082098	-0.66732	-0.345501	-6.17	0		Group (vs individual)	0.761443	0.0277175	0.70901	0.817753	-0.27254	0.0364013	-0.343886	-0.201195	-7.49	0		Group (vs individual)	0.690029	0.0333193	0.62772	0.758524	-0.371021	0.0482868	-0.465662	-0.276381	-7.68	0		Disrespectful HCW (vs respectful HCW)	0.430416	0.0323184	-11.23	0	0.371514	0.498658		Disrespectful HCW (vs respectful HCW)	0.422758	0.0314784	-11.56	0	0.365352
Far from home (vs clinic close to home)	0.890075	0.0931044	0.725085	1.09261	-0.116449	0.104603	-0.321467	0.0885687	-1.11	0.266		Far from home (vs clinic close to home)	0.928689	0.0586927	0.820493	1.05115	-0.0739815	0.0631995	-0.19785	0.0498873	-1.17	0.242		Far from home (vs clinic close to home)	1.26807	0.0844429	1.11291	1.44486	0.237498	0.0665916	0.106981	0.368015	3.57	0		Respectful peer (vs respectful HCW)	0.914601	0.0782635	-1.04	0.297	0.77338	1.08161		Respectful peer (vs respectful HCW)	0.925874	0.079657	-0.9	0.371	0.782202
Home based (vs clinic close to home)	0.577165	0.0773172	0.443887	0.750459	-0.549628	0.13396	-0.812185	-0.28707	-4.1	0		Home based (vs clinic close to home)	0.740011	0.05484	0.639968	0.855694	-0.30109	0.074107	-0.446337	-0.155843	-4.06	0		Home based (vs clinic close to home)	1.05159	0.0693148	0.924146	1.19661	0.050304	0.0659143	-0.0788856	0.179494	0.76	0.445		Disrespectful peer (vs respectful HCW)	0.447201	0.0329346	-10.93	0	0.387093	0.516643		Disrespectful peer (vs respectful HCW)	0.432751	0.0320141	-11.32	0	0.374342
Community based (vs clinic close to home)	0.713399	0.0791989	0.573899	0.886808	-0.337714	0.111016	-0.555302	-0.120126	-3.04	0.002		Community based (vs clinic close to home)	0.80752	0.0516179	0.712432	0.9153	-0.213788	0.0639215	-0.339072	-0.0885038	-3.34	0.001		Community based (vs clinic close to home)	1.16562	0.0758346	1.02608	1.32415	0.153256	0.0650592	0.0257422	0.28077	2.36	0.018		Including mornings (vs regular hours)	0.905026	0.0687596	-1.31	0.189	0.779814	1.05034		Including mornings (vs regular hours)	0.940143	0.0708547	-0.82	0.413	0.81104
Disrespectful HCW (vs respectful HCW)	0.186347	0.0351786	0.128716	0.269781	-1.68015	0.18878	-2.05015	-1.31014	-8.9	0		Disrespectful HCW (vs respectful HCW)	0.416102	0.0269054	0.366573	0.472323	-0.876825	0.0646606	-1.00356	-0.750093	-13.56	0		Disrespectful HCW (vs respectful HCW)	0.267541	0.0177109	0.234985	0.304606	-1.31848	0.066199	-1.44823	-1.18874	-19.92	0		Including evenings (vs regular hours)	0.878586	0.0755699	-1.5	0.132	0.742284	1.03992		Including evenings (vs regular hours)	0.946727	0.0821541	-0.63	0.528	0.798657
Respectful peer (vs respectful HCW)	0.871065	0.10824	0.682777	1.11128	-0.138039	0.124262	-0.381588	0.10551	-1.11	0.267		Respectful peer (vs respectful HCW)	0.930321	0.0691328	0.804229	1.07618	-0.0722253	0.0743107	-0.217872	0.073421	-0.97	0.331		Respectful peer (vs respectful HCW)	1.26882	0.0830334	1.11608	1.44246	0.238086	0.0654416	0.109823	0.366349	3.64	0		Including weekends (vs regular hours)	0.975832	0.0721094	-0.33	0.741	0.844258	1.12791		Including weekends (vs regular hours)	1.01612	0.0764628	0.21	0.832	0.876786
Disrespectful peer (vs respectful HCW)	0.201416	0.0355218	0.142553	0.284585	-1.60238	0.176361	-1.94804	-1.25672	-9.09	0		Disrespectful peer (vs respectful HCW)	0.43418	0.0276635	0.383209	0.49193	-0.834296	0.0637144	-0.959174	-0.709418	-13.09	0		Disrespectful peer (vs respectful HCW)	0.272661	0.01827	0.239104	0.310927	-1.29953	0.0670063	-1.43086	-1.1682	-19.39	0		2 hours (vs 1 hour)	0.893189	0.0668213	-1.51	0.131	0.771371	1.03425		2 hours (vs 1 hour)	0.842953	0.0629029	-2.29	0.022	0.728258
Including mornings (vs regular hours)	0.92006	0.111398	0.725697	1.16648	-0.0833163	0.121077	-0.320623	0.15399	-0.69	0.491		Including mornings (vs regular hours)	0.919081	0.060485	0.80786	1.04562	-0.0843804	0.0658103	-0.213366	0.0446054	-1.28	0.2		Including mornings (vs regular hours)	1.12528	0.0767078	0.984549	1.28613	0.118034	0.0681676	-0.0155716	0.25164	1.73	0.083		4 hours (vs 1 hour)	0.863029	0.0738717	-1.72	0.085	0.729736	1.02067		4 hours (vs 1 hour)	0.816717	0.0703273	-2.35	0.019	0.689882
Including evenings (vs regular hours)	0.896077	0.125316	0.681248	1.17865	-0.109728	0.13985	-0.383829	0.164373	-0.78	0.433		Including evenings (vs regular hours)	0.887833	0.0663808	0.766813	1.02795	-0.118971	0.0747671	-0.265512	0.0275697	-1.59	0.112		Including evenings (vs regular hours)	1.11601	0.0745171	0.97911	1.27205	0.109757	0.0667712	-0.0211116	0.240626	1.64	0.1		30 minutes (vs 1 hour)	1.12905	0.0843535	1.62	0.104	0.975254	1.3071		30 minutes (vs 1 hour)	1.08693	0.0811465	1.12	0.264	0.938976
Including weekends (vs regular hours)	0.987307	0.117486	0.78192	1.24664	-0.0127741	0.118997	-0.246003	0.220455	-0.11	0.915		Including weekends (vs regular hours)	0.959671	0.061962	0.845597	1.08913	-0.0411652	0.0645659	-0.167712	0.0853817	-0.64	0.524		Including weekends (vs regular hours)	1.19708	0.0805525	1.04917	1.36585	0.179889	0.0672906	0.048002	0.311776	2.67	0.008		Three dollars (vs one dollar)	0.749024	0.0537233	-4.03	0	0.650795	0.862081		Three dollars (vs one dollar)	0.730533	0.052212	-4.39	0	0.635043
2 hours (vs 1 hour)	0.769489	0.0993147	0.597505	0.990977	-0.262028	0.129066	-0.514992	-0.0090639	-2.03	0.042		2 hours (vs 1 hour)	0.864034	0.0557533	0.761387	0.980519	-0.146143	0.0645267	-0.272613	-0.0196728	-2.26	0.024		2 hours (vs 1 hour)	1.29155	0.0866021	1.1325	1.47295	0.255845	0.0670527	0.124424	0.387266	3.82	0		Ten dollars (vs one dollar)	0.319232	0.027488	-13.26	0	0.269657	0.37792		Ten dollars (vs one dollar)	0.288269	0.0250349	-14.32	0	0.24315
4 hours (vs 1 hour)	0.714353	0.0845883	0.566395	0.90096	-0.336379	0.118413	-0.568463	-0.104294	-2.84	0.005		4 hours (vs 1 hour)	0.829235	0.0616911	0.716724	0.959407	-0.187252	0.0743952	-0.333064	-0.04144	-2.52	0.012		4 hours (vs 1 hour)	1.18157	0.0794877	1.03561	1.3481	0.166842	0.0672731	0.0349887	0.298694	2.48	0.013		Free (vs one dollar)	1.0406	0.0734405	0.56	0.573	0.906175	1.19497		Free (vs one dollar)	0.915011	0.0646084	-1.26	0.208	0.796753
30 minutes (vs 1 hour)	1.21102	0.155445	0.941657	1.55744	0.191464	0.128359	-0.0601142	0.443043	1.49	0.136		30 minutes (vs 1 hour)	1.09581	0.0708392	0.965405	1.24383	0.0914955	0.0646454	-0.0352073	0.218198	1.42	0.157		30 minutes (vs 1 hour)	1.69928	0.113278	1.49115	1.93646	0.530205	0.0666625	0.399549	0.660861	7.95	0			Men 18-29 years old (interaction)								Women age 18-29 (interaction)
Three dollars (vs one dollar)	0.604415	0.0602731	0.497109	0.734883	-0.503495	0.0997214	-0.698945	-0.308044	-5.05	0		Three dollars (vs one dollar)	0.76329	0.047407	0.675807	0.862098	-0.270117	0.0621087	-0.391848	-0.148386	-4.35	0		Three dollars (vs one dollar)	1.57988	0.102513	1.39121	1.79414	0.457352	0.0648865	0.330177	0.584527	7.05	0		Every 6 months (vs every three months)	1.10621	0.0942022	1.19	0.236	0.936161	1.30714		Every 6 months (vs every three months)	0.836206	0.0713317	-2.1	0.036	0.70746
Ten dollars (vs one dollar)	0.105744	0.0234892	0.0684193	0.163432	-2.24673	0.222132	-2.6821	-1.81136	-10.11	0		Ten dollars (vs one dollar)	0.322809	0.0241436	0.278793	0.373773	-1.1307	0.0747923	-1.27729	-0.984105	-15.12	0		Ten dollars (vs one dollar)	0.43849	0.0300536	0.383371	0.501534	-0.824418	0.0685389	-0.958752	-0.690084	-12.03	0		Group (vs individual)	1.23705	0.104765	2.51	0.012	1.04785	1.46041		Group (vs individual)	0.874188	0.0747609	-1.57	0.116	0.739282
Free (vs one dollar)	1.06964	0.103439	0.884963	1.29287	0.0673263	0.0967037	-0.122209	0.256862	0.7	0.486		Free (vs one dollar)	1.00752	0.0619103	0.893197	1.13647	0.0074882	0.0614485	-0.112948	0.127925	0.12	0.903		Free (vs one dollar)	2.02838	0.132366	1.78486	2.30514	0.70724	0.0652568	0.579339	0.835141	10.84	0		Far from home (vs clinic close to home)	1.23929	0.1845	1.44	0.15	0.92566	1.65919		Far from home (vs clinic close to home)	0.905652	0.131625	-0.68	0.495	0.681162
																																				Home based (vs clinic close to home)	1.03773	0.180347	0.21	0.831	0.738166	1.45887		Home based (vs clinic close to home)	0.818189	0.140988	-1.16	0.244	0.583683
SD												*Note: whether coefficients or odds ratios are estimated, z values and p-values are identical												/lnsig2u | -14.98407 9.745913 -34.08571 4.117571												Community based (vs clinic close to home)	0.968532	0.14458	-0.21	0.83	0.722851	1.29771		Community based (vs clinic close to home)	0.972473	0.146902	-0.18	0.853	0.723261
Every 6 months (vs every three months)	0.193908	0.0322119	0.140022	0.268533	-1.64037	0.166119	-1.96596	-1.31478	-9.87	0																										Disrespectful HCW (vs respectful HCW)	0.865224	0.129265	-0.97	0.333	0.645593	1.15957		Disrespectful HCW (vs respectful HCW)	0.899818	0.138323	-0.69	0.492	0.665741
Group (vs individual)	2.76576	0.377516	2.11655	3.6141	1.01731	0.136497	0.749786	1.28484	7.45	0														sigma_u | .0005575 .0027167 3.97e-08 7.836445												Respectful peer (vs respectful HCW)	1.06564	0.185922	0.36	0.716	0.757007	1.5001		Respectful peer (vs respectful HCW)	1.00092	0.173505	0.01	0.996	0.7126
Far from home (vs clinic close to home)	0.504348	0.128467	0.306135	0.830897	-0.68449	0.254719	-1.18373	-0.18525	-2.69	0.007														rho | 9.45e-08 9.21e-07 4.78e-16 .9491518												Disrespectful peer (vs respectful HCW)	0.86891	0.129237	-0.94	0.345	0.64919	1.163		Disrespectful peer (vs respectful HCW)	0.996337	0.147124	-0.02	0.98	0.745956
Home based (vs clinic close to home)	2.938	0.556075	2.02743	4.25754	1.07773	0.18927	0.706767	1.44869	5.69	0																										Including mornings (vs regular hours)	1.06266	0.162772	0.4	0.692	0.787068	1.43475		Including mornings (vs regular hours)	0.900395	0.141157	-0.67	0.503	0.662198
Community based (vs clinic close to home)	0.430831	0.0895375	0.286686	0.647453	-0.842038	0.207825	-1.24937	-0.434709	-4.05	0														LR test of rho=0: chibar2(01) = 0.00 Prob >= chibar2 = 1.000												Including evenings (vs regular hours)	1.03888	0.182586	0.22	0.828	0.736148	1.46611		Including evenings (vs regular hours)	0.75823	0.131925	-1.59	0.112	0.539138
Disrespectful HCW (vs respectful HCW)	2.31508	0.70476	1.2748	4.20426	0.839444	0.304422	0.242788	1.4361	2.76	0.006																										Including weekends (vs regular hours)	0.938975	0.144093	-0.41	0.682	0.695073	1.26846		Including weekends (vs regular hours)	0.78612	0.117223	-1.61	0.107	0.586896
Respectful peer (vs respectful HCW)	1.14737	0.301678	0.685325	1.92092	0.137471	0.26293	-0.377862	0.652805	0.52	0.601														*Note: whether coefficients or odds ratios are estimated, z values and p-values are identical												2 hours (vs 1 hour)	0.868236	0.129991	-0.94	0.345	0.647436	1.16434		2 hours (vs 1 hour)	1.1059	0.16635	0.67	0.503	0.823526
Disrespectful peer (vs respectful HCW)	1.28208	0.665676	0.463401	3.54709	0.248482	0.519216	-0.769163	1.26613	0.48	0.632																										4 hours (vs 1 hour)	0.844631	0.147811	-0.96	0.335	0.599386	1.19022		4 hours (vs 1 hour)	1.07037	0.185413	0.39	0.695	0.762229
Including mornings (vs regular hours)	0.867906	0.247264	0.496555	1.51697	-0.141672	0.284898	-0.700061	0.416717	-0.5	0.619																										30 minutes (vs 1 hour)	0.887678	0.133773	-0.79	0.429	0.660662	1.1927		30 minutes (vs 1 hour)	1.03129	0.155294	0.2	0.838	0.767725
Including evenings (vs regular hours)	1.28866	0.429008	0.671067	2.47464	0.253604	0.33291	-0.398887	0.906095	0.76	0.446																										Three dollars (vs one dollar)	1.07288	0.155718	0.48	0.628	0.807249	1.42592		Three dollars (vs one dollar)	1.20429	0.176542	1.27	0.205	0.903541
Including weekends (vs regular hours)	0.93353	0.312156	0.484731	1.79786	-0.0687827	0.334382	-0.72416	0.586595	-0.21	0.837																										Ten dollars (vs one dollar)	1.0216	0.179676	0.12	0.903	0.723723	1.44207		Ten dollars (vs one dollar)	1.57375	0.272764	2.62	0.009	1.12048
2 hours (vs 1 hour)	1.02703	0.312325	0.565889	1.86397	0.0266756	0.304104	-0.569357	0.622709	0.09	0.93																										Free (vs one dollar)	0.877607	0.127101	-0.9	0.367	0.660729	1.16567		Free (vs one dollar)	1.50531	0.21953	2.8	0.005	1.13107
4 hours (vs 1 hour)	0.478346	0.09954	0.318137	0.719234	-0.737421	0.208092	-1.14527	-0.329568	-3.54	0
30 minutes (vs 1 hour)	0.92577	0.338261	0.452364	1.8946	-0.0771297	0.365383	-0.793267	0.639008	-0.21	0.833
Three dollars (vs one dollar)	0.985972	0.258376	0.589937	1.64787	-0.0141271	0.262052	-0.527739	0.499484	-0.05	0.957
Ten dollars (vs one dollar)	5.18554	1.06577	3.46616	7.75782	1.64587	0.205528	1.24305	2.0487	8.01	0
Free (vs one dollar)	0.54779	0.150222	0.320028	0.93765	-0.601863	0.274232	-1.13935	-0.0643783	-2.19	0.028
The sign of the estimated standard deviations is irrelevant: interpret them as
being positive
*Note: whether coefficients or odds ratios are estimated, z values and p-values are identical
[truncated: 36 more columns]
